# Supplementary material for: Mismatch Repair (MMR) Gene Mutation Carriers Have Favorable Outcome in Colorectal and Endometrial Cancer: A Prospective Cohort Study
Source: Cancers (Basel). 2024 Jun 26;16(13):2342. doi: 10.3390/cancers16132342 (PMC11240388; doi:10.3390/cancers16132342)
Supplement: Supplementary file 1 [file cancers-16-02342-s001.zip]

Archive with 1 entries (1 files):
- cancers-3038028-supplementary.pdf
